# Supplementary material for: Kv3.3 Expression Enhanced by a Novel Variant in the Kozak Sequence of KCNC3
Source: Int J Mol Sci. 2024 Nov 20;25(22):12444. doi: 10.3390/ijms252212444 (PMC11595341; doi:10.3390/ijms252212444)
Supplement: Supplementary file 1 [file ijms-25-12444-s001.zip]

Archive with 1 entries (1 files):
- ijms-3306340-supplementary.pdf
